# Supplementary material for: Metabolic Changes in Pseudomonas oleovorans Isolated from Contaminated Construction Material Exposed to Varied Biocide Treatments
Source: Metabolites. 2024 Jun 10;14(6):326. doi: 10.3390/metabo14060326 (PMC11205842; doi:10.3390/metabo14060326)
Supplement: Supplementary file 1 [file metabolites-14-00326-s001.zip]

Archive with 1 entries (1 files):
- metabolites-2990168-supplementary.pdf
